# Supplementary material for: Identifying Three-Dimensional Facial Fluctuating Asymmetry in Normal Pediatric Individuals: A Panel Assessment Outcome Study of Clinicians and Observers
Source: J Clin Med. 2019 May 10;8(5):648. doi: 10.3390/jcm8050648 (PMC6571690; doi:10.3390/jcm8050648)
Supplement: Supplementary file 1 [file jcm-08-00648-s001.zip]

Archive with 1 entries (1 files):
- jcm-497382-supplementary.mp4
